# Supplementary material for: ChatGPT May Offer an Adequate Substitute for Informed Consent to Patients Prior to Total Knee Arthroplasty—Yet Caution Is Needed
Source: J Pers Med. 2024 Jan 5;14(1):69. doi: 10.3390/jpm14010069 (PMC10821427; doi:10.3390/jpm14010069)
Supplement: Supplementary file 1 [file jpm-14-00069-s001.zip]

Archive with 1 entries (1 files):
- jpm-2707785-supplementary.pdf
